# Supplementary material for: Novel Uracil-Based Inhibitors of Acetylcholinesterase with Potency for Treating Memory Impairment in an Animal Model of Alzheimer’s Disease
Source: Molecules. 2022 Nov 14;27(22):7855. doi: 10.3390/molecules27227855 (PMC9694926; doi:10.3390/molecules27227855)
Supplement: Supplementary file 1 [file molecules-27-07855-s001.zip]

Archive with 1 entries (1 files):
- molecules-2000168-supplementary.pdf
